# Supplementary material for: Prevalence of genital Chlamydia trachomatis infection in the general population: a meta-analysis
Source: BMC Infect Dis. 2020 Aug 8;20:589. doi: 10.1186/s12879-020-05307-w (PMC7414538; doi:10.1186/s12879-020-05307-w)
Supplement: Supplementary file 1 — Additional file 1 Table S1. Characteristics of the 29 included studies in this meta-analysis. [file 12879_2020_5307_MOESM1_ESM.xlsx]

## Sheet: sheet1
Table S1. Characteristics of the 29 included studies in this meta-analysis.
Study	Author, year	CT prevalence (%)	Sample size	Country	WHO regions	Quality assessment scores	Age rang	Response rate	National/subnational
1	Wong, 2017	0.014	881	China	Western Pacific	7	18-49y	0.25	subnational
2	Torrone, 2014	0.017	8330	USA	America	9	14-39y	0.75	national
3	Sonnenberg, 2013	0.013	4550	Britain	Europe	9	16-44y	0.58	national
4	Fernandez-Benitez, 2013	0.041	487	Spain	Europe	9	15-24y	0.6	subnational
5	Rotermann, 2013	0.007	3250	Canada	America	8	14-59y	0.55	national
6	Klovstad, 2012	0.055	1535	Norway	Europe	6	18-25y	0.15	subnational
7	Carcamo, 2012	0.052	12679	Peru	America	8	18-29y	0.75	national
8	Eggleston, 2011	0.039	2120	USA	America	9	15-35y	0.41	subnational
9	Bozicevic, 2011	0.062	274	Croatia	Europe	7	18-25y	0.33	national
10	Goulet, 2010	0.017	2580	France	Europe	7	18-44y	0.68	national
11	Uuskula, 2008	0.054	479	Estonia	Europe	9	18-35y	0.33	national
12	Lan, 2008	0.043	1012	Vietnam	Western Pacific	7	18-49y	0.84	subnational
13	Adams, 2008	0.113	397	Barbados	America	6	18-35y	0.82	subnational
14	Oliveira, 2007	0.045	579	Brazil	America	6	12-49y	0.81	subnational
15	Franceschi, 2007	0.026	5328	mixeda	mixed	6	15-44y	NR	subnational
16	Hocking, 2006	0.01	624	Australia	Western Pacific	9	18-35y	0.64	subnational
17	van Bergen, 2005	0.02	8339	Netherlands	Europe	9	15-29y	0.4	national
18	Klavs, 2004	0.023	1447	Slovenia	Europe	7	18-49y	0.67	national
19	Miranda, 2004	0.122	320	Brazil	America	7	15-19y	0.94	subnational
20	Joyee, 2004	0.011	1444	India	Southeast Asia	6	15-45y	0.45	subnational
21	Parish, 2003	0.033	2373	China	Western Pacific	9	20-44y	0.69	national
22	Rogers, 2002	0.03	579	USA	America	9	18-45y	0.8	subnational
23	Klausner, 2001	0.032	1314	USA	America	9	18-29y	0.67	subnational
24	Obasi, 2001	0.018	9435	Tanzania	Africa	7	15-19y	0.8	subnational
25	Watson-Jones, 2000	0.02	980	Tanzania	Africa	9	15-54y	0.77	subnational
26	Krishnan, 2018	0.002	811	India	Southeast Asia	4	18-65y	NR	subnational
27	Luo, 2018	0.041	9207	China	Western Pacific	7	20-60y	0.96	subnational
28	Shakya, 2018	0.008	1329	Nepal	Southeast Asia	8	17-86y	0.62	subnational
29	Huai, 2018	0.025	7203	China	Western Pacific	8	18-49y	0.89	subnational
CT, Chlamydia trachomatis; NR, Not reported.
amixed: Nigeria, Colimnia, Argentina, Vietnam, China, Thailand, Korea, Spain.
